# Supplementary material for: Determinants of lifestyle and body weight status among breast cancer survivors with overweight/obesity and perspectives towards the development of weight loss interventions: a qualitative study with health professionals from Greece
Source: J Nutr Sci. 2024 Jan 23;13:e4. doi: 10.1017/jns.2023.117 (PMC10808873; doi:10.1017/jns.2023.117)
Supplement: Supplementary file 1 [file jnssup.zip]

Archive with 2 entries (2 files):
- S2048679023001179sup001.docx
- S2048679023001179sup002.docx
